# Supplementary material for: A Retrospective Review on Severe Malaria in Colombia, 2007–2020
Source: Pathogens. 2022 Aug 9;11(8):893. doi: 10.3390/pathogens11080893 (PMC9416211; doi:10.3390/pathogens11080893)
Supplement: Supplementary file 1 [file pathogens-11-00893-s001.zip]

Archive with 1 entries (1 files):
- pathogens-1750024-supplementary.pdf
